# Supplementary material for: Short-Term Effects of PM10, NO2, SO2 and O3 on Cardio-Respiratory Mortality in Cape Town, South Africa, 2006–2015
Source: Int J Environ Res Public Health. 2022 Jun 30;19(13):8078. doi: 10.3390/ijerph19138078 (PMC9265394; doi:10.3390/ijerph19138078)
Supplement: Supplementary file 1 [file ijerph-19-08078-s001.zip]

Archive with 1 entries (1 files):
- ijerph-1796390-supplementary.pdf
